# Supplementary material for: Preparation of Inverse-Loaded MWCNTs@Fe2O3 Composites and Their Impact on Glycidyl Azide Polymer-Based Energetic Thermoplastic Elastomer
Source: Polymers (Basel). 2025 Jul 30;17(15):2080. doi: 10.3390/polym17152080 (PMC12349281; doi:10.3390/polym17152080)
Supplement: Supplementary file 1 [file polymers-17-02080-s001.zip]

Archive with 1 entries (1 files):
- polymers-3712315-supplementary.pdf
